# Supplementary material for: Costimulatory CD226 Signaling Regulates Proliferation of Memory-like NK Cells in Healthy Individuals with Latent Mycobacterium tuberculosis Infection
Source: Int J Mol Sci. 2022 Oct 25;23(21):12838. doi: 10.3390/ijms232112838 (PMC9653912; doi:10.3390/ijms232112838)
Supplement: Supplementary file 1 [file ijms-23-12838-s001.zip]

Archive with 1 entries (1 files):
- ijms-1946004-supplementary.pdf
